# Supplementary material for: Analysis of the Serum Profile of Cytokines Involved in the T-Helper Cell Type 17 Immune Response Pathway in Atopic Children with Food Allergy
Source: Int J Environ Res Public Health. 2022 Jun 27;19(13):7877. doi: 10.3390/ijerph19137877 (PMC9265836; doi:10.3390/ijerph19137877)
Supplement: Supplementary file 1 [file ijerph-19-07877-s001.zip]

Archive with 2 entries (2 files):
- Spreadsheet S1.xlsx
- Supplementary Materials.pdf
