# Supplementary material for: Analysis of the Serum Profile of Cytokines Involved in the T-Helper Cell Type 17 Immune Response Pathway in Atopic Children with Food Allergy
Source: Int J Environ Res Public Health. 2022 Jun 27;19(13):7877. doi: 10.3390/ijerph19137877 (PMC9265836; doi:10.3390/ijerph19137877)
Supplement: Supplementary file 1 [file ijerph-19-07877-s001.zip › Spreadsheet S1.xlsx]

## Sheet: Sheet
Patient	Group	Group 1/2/3	IL-1beta (39)	IL-4 (52)	IL-17A (76)	IL-22 (18)	IL-23 (43)	IL-25 (55)	IL-31 (62)	sCD40L (29)	TNF-alpha (36)
1	NIGE	2	0.552689	2.64224	17.7838	103.074	100.181	14.13	280.853	97.2023	4.91684
2	NIGE	2	0.591893	2.07018	18.089	97.602	74.6218	14.13	471.564	585.155	8.36626
3	N	3	0.321296	0	11.2787	77.5778	0	9.49095	0	0	0
4	N	3	0.474775	2.07018	16.5055	100.369	90.6113	13.7383	319.814	266.987	3.33405
5	IGE	1	0.513646	3.65631	15.4744	100.369	81.0241	14.13	383.907	141.996	3.07103
6	N	3	0.416819	1.42097	14.93	88.8639	29.4589	12.4906	421.316	167.952	0
7	IGE	1	0.552689	3.65631	17.937	97.602	81.0241	13.7383	378.378	157.046	10.766
8	IGE	1	0.416819	2.64224	12.7094	85.7783	0	10.0591	117.698	0	0
9	IGE	1	0.513646	2.64224	15.8261	113.365	74.6218	12.9199	319.814	88.2887	0.205827
10	N	3	0.436089	2.9092	17.1569	94.7669	109.735	13.7383	245.046	80.5721	2.677
11	IGE	1	0.474775	2.07018	15.4744	88.8639	48.9052	12.9199	372.797	125.301	0
12	N	3	0.321296	0	14.3629	105.722	0	10.0591	144.065	0	0
13	IGE	1	0.397602	2.64224	14.7437	90.3713	29.4589	12.4906	294.249	47.2941	0
14	N	3	0.494188	2.07018	15.1139	94.7669	93.8031	13.1292	294.249	94.2398	0.462143
15	IGE	1	0.513646	0.599156	14.3629	91.8569	39.2041	12.2702	344.034	98.4696	0
16	IGE	1	0.359331	0	13.3572	82.5888	0	10.0591	0	0	0
17	IGE	1	0.513646	1.42097	15.8261	91.8569	19.6534	12.2702	355.722	61.2162	0
18	IGE	1	0.513646	2.64224	15.2953	96.1934	9.75251	12.4906	361.472	58.0392	0
19	IGE	1	0.513646	1.42097	17.7838	105.722	154.156	14.5116	344.034	323.911	5.57832
20	IGE	1	0.321296	0	11.2787	75.8381	0	9.49095	0	0	0
21	IGE	1	0.513646	2.07018	15.9988	97.602	42.4421	12.9199	400.202	162.075	0
22	IGE	1	0.552689	2.07018	16.8345	109.596	29.4589	13.3353	431.636	148.68	0.462143
23	NIGE	2	0.359331	0	11.2787	68.4505	0	8.88108	0	0	0
24	NIGE	2	0.321296	0	10.749	75.8381	0	9.49095	0	0	0
25	IGE	1	0.552689	3.65631	23.6387	127.573	163.645	15.2474	649.653	714.86	17.1988
26	IGE	1	0.397602	0.599156	14.7437	91.8569	0	11.1001	307.219	92.5433	0
28	IGE	1	0.436089	0	11.7792	74.0591	0	9.77968	0	0	0
29	N	3	0.321296	0	11.7792	82.5888	0	9.49095	0	0	0
30	IGE	1	0.283521	0	10.749	75.8381	0	8.88108	0	0	0
31	IGE	1	0.436089	15.162	18.089	129.828	147.825	17.9137	0	0	0
32	IGE	1	0.359331	0	13.5652	79.2812	0	9.49095	155.626	0	0
33	IGE	1	0.359331	3.65631	12.9296	100.369	0	11.1001	195.624	0	0
34	NIGE	2	0.474775	2.07018	15.2953	88.8639	48.9052	12.4906	389.386	141.579	0
35	IGE	1	0.359331	0.599156	13.9705	75.8381	0	10.5936	82.9936	0	0
36	N	3	0.591893	5.80041	19.4037	105.722	160.483	15.6031	555.279	505.846	2.41469
37	NIGE	2	0.321296	4.12036	11.7792	79.2812	0	11.1001	0	0	0
38	IGE	1	0.591893	4.12036	17.1569	97.602	96.993	14.5116	490.823	220.665	0
39	NIGE	2	0.591893	2.07018	16.5055	94.7669	16.3665	12.4906	466.681	172.998	0
40	IGE	1	0.552689	4.12036	18.9753	120.626	144.657	14.5116	378.378	167.112	20.9694
41	IGE	1	0.474775	2.07018	15.1139	94.7669	61.7873	12.4906	338.089	83.1537	0
42	N	3	0.436089	2.07018	16.6708	91.8569	61.7873	12.7071	294.249	66.1432	0
43	N	3	0.321296	0	10.4713	75.8381	0	8.88108	0	0	0
44	N	3	0.321296	0	11.2787	68.4505	0	8.21784	0	0	0
45	N	3	0.321296	0	11.7792	72.2374	0	9.49095	0	0	0
46	N	3	0.397602	2.07018	15.4744	88.8639	84.2219	12.4906	378.378	105.209	0
47	NIGE	2	0.359331	0	11.7792	75.8381	0	9.49095	0	0	0
48	NIGE	2	0.436089	3.41497	15.8261	97.602	74.6218	12.9199	307.219	91.269	0
49	IGE	1	0.611553	7.82744	17.7838	115.824	166.806	16.2932	674.281	922.169	9.96517
50	NIGE	2	0.321296	0	11.7792	72.2374	0	9.49095	0	0	0
51	IGE	1	0.321296	0	11.2787	79.2812	0	8.88108	0	0	0
52	IGE	1	0.572271	1.42097	20.6376	122.974	182.598	14.6988	495.572	292.923	38.8802
53	IGE	1	0.321296	3.65631	14.1682	88.8639	0	12.0457	82.9936	0	0
54	IGE	1	0.494188	3.89121	0	0	169.966	12.4906	0	0	55.0428
55	N	3	0.321296	0	10.749	75.8381	0	8.88108	0	0	0
56	IGE	1	0.513646	1.42097	16.9965	94.7669	100.181	13.3353	471.564	247.598	0.720136
57	N	3	0.436089	1.42097	14.3629	85.7783	22.9301	11.8167	456.827	95.9336	0
58	NIGE	2	0.321296	0	11.2787	72.2374	0	8.88108	0	0	0
59	IGE	1	0.710387	15.6925	21.5517	140.715	267.556	19.1239	730.29	543.685	9.43179
60	IGE	1	0.830052	1.0455	15.8261	91.8569	81.0241	12.9199	372.797	194.14	0
61	N	3	0.321296	0	12.7094	82.5888	0	10.0591	82.9936	0	0
62	IGE	1	0.591893	4.98977	22.6777	125.289	273.831	15.7782	698.519	1243.1	8.89881
63	N	3	0.513646	3.1663	17.4732	110.863	188.909	14.8838	355.722	328.062	7.96713
64	N	3	0.552689	5.40136	18.3891	108.317	157.32	13.7383	471.564	415.071	6.50601
65	NIGE	2	0.321296	0	11.7792	75.8381	0	9.49095	0	0	0
66	NIGE	2	0.474775	2.64224	19.8231	142.823	163.645	15.4262	436.742	524.128	11.3003
67	N	3	0.513646	3.89121	20.2342	100.369	188.909	14.8838	389.386	311.987	11.0331
68	N	3	0.321296	0	11.2787	75.8381	0	10.0591	0	0	0
69	NIGE	2	0.474775	2.64224	18.9753	104.405	157.32	15.2474	461.769	497.558	7.03688
70	N	3	0.474775	2.07018	17.4732	100.369	125.629	14.5116	500.297	529.39	7.03688
71	N	3	0.436089	1.75826	16.8345	100.369	150.991	14.13	338.089	215.931	7.03688
72	NIGE	2	0.436089	1.42097	14.7437	85.7783	35.9612	12.9199	389.386	105.209	0
73	N	3	0.591893	9.33634	21.8064	120.626	226.709	16.2932	471.564	341.048	7.03688
74	N	3	0.397602	1.42097	17.3158	94.7669	138.319	13.3353	307.219	162.914	3.86081
75	N	3	0.321296	0	11.7792	79.2812	0	9.49095	0	0	0
76	IGE	1	0.397602	0.599156	12.9296	85.7783	0	10.5936	117.698	0	0
